# Supplementary material for: Binding Affinity and Mechanisms of Potential Antidepressants Targeting Human NMDA Receptors
Source: Molecules. 2023 May 25;28(11):4346. doi: 10.3390/molecules28114346 (PMC10254814; doi:10.3390/molecules28114346)
Supplement: Supplementary file 1 [file molecules-28-04346-s001.zip]

Archive with 1 entries (1 files):
- molecules-2377554-supplementary.pdf
